# Supplementary material for: From One Heath to One Sustainability: The Role of Contagious Mastitis Pathogens in Decreasing the Dairy Herd Sustainability
Source: Pathogens. 2024 Oct 20;13(10):914. doi: 10.3390/pathogens13100914 (PMC11510415; doi:10.3390/pathogens13100914)
Supplement: Supplementary file 1 [file pathogens-13-00914-s001.zip]

Archive with 1 entries (1 files):
- pathogens-3219371-supplementary.pdf
